# Supplementary material for: Mediator 1 ablation induces enamel-to-hair lineage conversion in mice through enhancer dynamics
Source: Commun Biol. 2023 Jul 21;6:766. doi: 10.1038/s42003-023-05105-5 (PMC10362024; doi:10.1038/s42003-023-05105-5)
Supplement: Supplementary file 4 — Supplementary Data 1 [file 42003_2023_5105_MOESM4_ESM.xlsx]

## Sheet: Figure 3
Figure 3b, RNA expression profiles
Epidermal genes							Fold change							Hair genes								Fold change
SYMBOL	WTCL A.AVG_Signal	KOCL_B.AVG_Signal	WT Mid C.AVG_Signal	KO Mid D.AVG_Signal	WT Amelo E.AVG_Signal	KO Amelo F.AVG_Signal	WTCL/WTCL	KOCL/WTCL	WTMid/WTCL	KOMid/WTCL	WTAme/WTCL	KOAme/WTCL		SYMBOL	WTCL A.AVG_Signal	KOCL_B.AVG_Signal	WT Mid C.AVG_Signal	KO Mid D.AVG_Signal	WT Amelo E.AVG_Signal	KO Amelo F.AVG_Signal		KOCL/WTCL	WTMid/WTCL	KOMid/WTCL	WTAme/WTCL	KOAme/WTCL
Tcfap2b	137.949	153.525	143.187	749.749	138.893	869.505	0	0.464623	0.161848	7.35198	0.0296243	7.99554		Pou3f1	155.667	148.947	143.76	704.868	151.675	1160.51		-0.191628	-0.345573	6.55912	-0.112829	8.72453
Tcfap2c	289.101	348.204	248.576	617.779	249.001	931.797	0	0.807855	-0.655902	3.29784	-0.648484	5.08273		Gata3	150.618	156.429	143.435	2008.09	167.688	2811.8		0.164399	-0.212215	11.2491	0.466257	12.7111
Grhl1	119.484	132.191	125.317	426.855	126.018	645.821	0	0.438931	0.206978	5.5297	0.231221	7.32801		S100a3	137.754	155.959	138.387	17950	142.948	21148.2		0.539072	0.0199234	21.1496	0.160751	21.8617
Egr2	246.218	253.215	238.827	1612	190.553	2159.5	0	0.121701	-0.132371	8.16045	-1.11305	9.43034		Padi1	227.236	237.476	251.216	2566.9	301.448	4552.02		0.191435	0.435707	10.5293	1.22736	13.0173
Ovol1	163.311	163.773	137.606	1065.6	162.671	1758.28	0	0.0122687	-0.743783	8.14576	-0.0170583	10.3207		Wnt3a	1869.24	2132.96	1269.73	2362.1	567.609	1128.96		0.573173	-1.67954	1.01634	-5.17616	-2.18986
Cdsn	135.323	221.917	135.602	6236.61	142.053	9005.21	0	2.14817	0.00894797	16.6358	0.210766	18.2312		Fzd10	207.362	233.326	204.877	482.287	181.305	773.866		0.512341	-0.0523575	3.66576	-0.583201	5.71936
Cnfn	150.285	273.167	158.437	3319.03	150.838	5463.1	0	2.59512	0.229421	13.441	0.0159398	15.6052		Ovol1	163.311	163.773	137.606	1065.6	162.671	1758.28		0.0122687	-0.743783	8.14576	-0.0170583	10.3207
Sprrl2	131.471	149.453	129.509	357.648	123.209	538.708	0	0.556759	-0.0652868	4.34626	-0.281855	6.12524		Krt27	644.059	1010.1	824.814	32786.7	2187.75	34947.4		1.9544	1.07431	17.0677	5.31072	17.3449
Krtdap	160.816	732.662	157.479	6290.66	308.56	9700.82	0	6.58576	-0.0910442	15.9237	2.83012	17.8048		Krt31	144.475	168.319	154.785	7902.85	155.589	11930.4		0.663412	0.299356	17.3799	0.321864	19.1686
Sprrl5	154.728	197.775	137.926	585.086	137.076	840.337	0	1.06602	-0.499227	5.7765	-0.526081	7.34884		Krt32	133.754	144.593	133.468	1066.19	123.836	1869.42		0.338386	-0.00929623	9.01527	-0.334605	11.454
Lor	383.64	1515.94	286.8	11672	247.632	15572.8	0	5.96759	-1.26344	14.8322	-1.90117	16.0844		Krt33a	177.348	176.245	151.174	19706.6	152.219	25091.4		-0.0270974	-0.693495	20.4579	-0.663563	21.507
Rptn	125.927	252.951	130.664	213.774	142.575	253.739	0	3.02918	0.160378	2.29838	0.539246	3.0427		Krt35	140.827	140.755	136.756	3285.48	129.614	5467.65		-0.00221172	-0.127399	13.6791	-0.360311	15.8912
Sprr1a	175.769	241.199	175.612	5178.55	177.278	5473.09	0	1.37432	-0.0039007	14.6926	0.0371084	14.9329		Krt36	179.055	206.413	157.482	354.949	150.046	554.786		0.6175	-0.557553	2.97179	-0.767612	4.91139
Sprr2a	151.241	182.13	141.288	162.18	149.228	153.71	0	0.807118	-0.295649	0.30328	-0.0581748	0.0703315		Krt71	131.376	148.156	135.543	24920.4	158.39	33137.2		0.522024	0.135611	22.7804	0.812115	24.018
Sprr1b	145.151	265.163	134.703	3258.49	150.393	4302.48	0	2.61692	-0.324443	13.512	0.154058	14.719		Krt73	1025.79	521.602	555.808	16750.6	269.68	23272.8		-2.9372	-2.66135	12.1297	-5.80211	13.5579
Sprrl7	142.768	187.33	136.23	277.795	131.131	309.352	0	1.17977	-0.203578	2.89094	-0.369229	3.35824		Krt75	145.037	152.312	139.258	1111.91	167.664	1789.06		0.212547	-0.176602	8.84589	0.629612	10.9115
Krt2-1	133.806	158.163	135.107	297.085	136.013	418.067	0	0.7263	0.0420323	3.46406	0.0710644	4.94771		Krt77	135.254	138.813	127.575	564.153	134.008	933.822		0.112807	-0.253829	6.20248	-0.0401746	8.39115
Krt10	1185.39	2401.84	1003.93	13017.1	1355.08	17198.6	0	3.06683	-0.721579	10.4065	0.581031	11.6163		Krt79	157.843	140.819	136.049	3066.24	134.006	5558.74		-0.49565	-0.645315	12.8838	-0.711017	15.4675
Krt15	435.167	445.252	416.22	2722.12	432.778	4743.87	0	0.0995003	-0.193327	7.96251	-0.0239038	10.3748		Krt82	140.621	155.312	131.738	576.132	143.501	831.639		0.431539	-0.283394	6.12471	0.088029	7.71884
Krt16	141.461	679.999	167.799	740.007	2541.46	1142.32	0	6.81872	0.74154	7.186	12.5445	9.07153		Krt83	140.584	138.911	135.108	509.303	129.25	725.372		-0.0520113	-0.172545	5.5904	-0.365046	7.12624
Krt17	14558.2	16455	11018.7	26151.7	8914.23	29929.6	0	0.531897	-1.20977	2.54393	-2.13024	3.12994		Krt84	146.143	178.214	147.768	1200.05	162.322	2100.82		0.861638	0.0480326	9.14421	0.456007	11.5761
Krt1-23	155.221	233.655	141.198	6699.4	150.217	9824.76	0	1.77625	-0.411199	16.3509	-0.142294	18.0137		Krt26	146.801	150.971	150.893	7943.5	146.696	10700.5		0.121631	0.11938	17.3328	-0.00310149	18.6267
Krt27	644.059	1010.1	824.814	32786.7	2187.75	34947.4	0	1.9544	1.07431	17.0677	5.31072	17.3449		Krtap4-7	128.327	140.77	134.52	7142.77	141.068	10506.6		0.40193	0.204678	17.4555	0.411111	19.1314
Krt31	144.475	168.319	154.785	7902.85	155.589	11930.4	0	0.663412	0.299356	17.3799	0.321864	19.1686		Krtap6-1	129.209	145.583	141.646	139.375	139.693	139.551		0.518182	0.399109	0.328915	0.338822	0.334414
Krt32	133.754	144.593	133.468	1066.19	123.836	1869.42	0	0.338386	-0.00929623	9.01527	-0.334605	11.454		Krtap6-2	142.243	141.109	137.067	1831.47	137.325	2826.6		-0.0347619	-0.160958	11.0977	-0.152816	12.9823
Krt34	136.143	141.922	141.44	21975.3	138.717	27820.9	0	0.180535	0.165757	22.0794	0.0813499	23.1038		Krtap9-1	130.901	147.789	138	5754.58	126.635	8948.55		0.526998	0.229355	16.4307	-0.143878	18.3481
Krt35	140.827	140.755	136.756	3285.48	129.614	5467.65	0	-0.00221172	-0.127399	13.6791	-0.360311	15.8912		Krtap13-1	127.081	146.929	125.928	4273.16	144.876	7160.3		0.630265	-0.0396038	15.2667	0.569136	17.5085
Ppl	630.918	938.285	524.921	3437.39	675.06	5548.09	0	1.72362	-0.798792	7.36256	0.293696	9.4417		Krtap14	137.577	150.578	132.786	1389.1	133.79	1965.08		0.392154	-0.153929	10.0419	-0.121212	11.5483
Ivl	131.474	141.841	137.485	1776.22	135.694	2747.65	0	0.329621	0.194132	11.3066	0.137188	13.2012		Krtap16-3	163.998	165.973	177.14	9346.48	167.781	14473.5		0.0519995	0.334789	17.5581	0.0990581	19.4574
Scel	300.151	349.245	192.068	857.208	161.616	1410.48	0	0.65791	-1.93884	4.55747	-2.68854	6.72028		Krtap16-4	176.948	181.272	161.311	3209.67	165.207	7208.5		0.104834	-0.401824	12.5861	-0.298172	16.1
Tgm1	718.014	1189.98	1120.91	1044.57	557.267	1684.04	0	2.19407	1.93439	1.62806	-1.10069	3.70221		Krtap16-8	128.882	155.285	137.026	7198.17	139.528	9851.98		0.809364	0.2661	17.4703	0.344662	18.8333
Elovl4	465.403	592.164	397.663	3926.85	250.012	5645.85	0	1.04613	-0.683139	9.26215	-2.69868	10.839		Krtap16-9	149.781	146.813	124.028	3750.16	139.849	5138.04		-0.0869074	-0.819377	13.9859	-0.297986	15.3534
Elovl6	1338.51	1427.42	824.733	2135	517.981	3204.53	0	0.279298	-2.10309	2.02776	-4.12309	3.79142		Hoxc6	129.408	147.633	133.053	490.465	127.245	767.781		0.572229	0.120629	5.78646	-0.0732244	7.73276
Hrnr	137.923	149.859	126.331	375.876	130.016	513.721	0	0.360466	-0.381266	4.35409	-0.256397	5.71092		Hoxa7	160.673	170.382	138.185	447.428	146.371	481.837		0.254811	-0.654803	4.44781	-0.40488	4.76958
S100a9	4185.3	6930.9	1193.1	3509.72	1675.23	1839.14	0	2.19063	-5.45049	-0.764549	-3.97651	-3.57113
S100a14	288.296	394.686	258.246	1883.02	614.61	2711.27	0	1.36414	-0.478044	8.15016	3.28762	9.73334
Calm4	137.583	298.542	131.173	1917.36	248.323	3076.57	0	3.36441	-0.207177	11.4414	2.56453	13.495
Mlana	155.815	153.843	140.782	1400.88	141.575	2225.98	0	-0.0552984	-0.440601	9.53794	-0.416231	11.5491
Alox12e	143.73	163.062	135.095	857.883	133.655	1233.52	0	0.548044	-0.2691	7.7588	-0.315634	9.33598
Calml3	178.321	251.706	194.436	680.321	331.023	1111.07	0	1.4969	0.375736	5.8151	2.68654	7.94537
Calm5	132.238	151.323	135.839	232.46	133.62	253.112	0	0.585478	0.116663	2.44992	0.0451552	2.81957
Atp2a1	1502.52	1843.76	1730.95	8817.59	9459.97	12048.5	0	0.888835	0.614647	7.68529	7.99069	9.04112
Padi3	129.31	138.186	126.645	401.974	138.732	513.457	0	0.288352	-0.0904238	4.92567	0.305468	5.98873
Gjb2	130.654	153.13	149.589	1349.91	139.28	2416.19	0	0.689383	0.587783	10.1418	0.277658	12.6701
Gjb3	193.993	201.375	152.451	1650.15	176.303	2486.34	0	0.162193	-1.04656	9.29737	-0.41527	11.0777
Gjb6	202.176	199.302	187.937	2784.56	257.011	3854.26	0	-0.0621924	-0.317173	11.3903	1.04221	12.8021
Cldn4	275.506	310.725	184.256	4573.18	999.763	6821.98	0	0.522449	-1.74708	12.2009	5.59766	13.9378
Gpr87	203.43	214.729	215.753	908.979	789.143	1409.38	0	0.234753	0.255416	6.50138	5.8874	8.40614
Klk5	134.056	134.595	128.343	137.106	133.021	119.254	0	0.0174267	-0.189144	0.0976989	-0.0336507	-0.508151
Klk6	140.671	139.487	140.823	447.918	135.923	729.392	0	-0.0366836	0.00469327	5.02995	-0.149113	7.14757
Klk7	137.541	173.304	135.502	5635.73	144.296	7359.04	0	1.00378	-0.0648489	16.1252	0.208234	17.2839
Klk10	277.608	380.738	229.469	1167.77	185.909	1970.55	0	1.37195	-0.827084	6.23924	-1.7413	8.51156
Fgf5	134.671	138.054	137.983	645.533	133.927	887.008	0	0.10773	0.105521	6.80644	-0.0240692	8.18653
Fgf22	134.623	133.941	139.017	394.013	130.098	580.135	0	-0.0220637	0.139468	4.6639	-0.148503	6.34409
Fgfbp1	157.626	145.357	140.415	659.066	140.317	797.231	0	-0.351925	-0.502158	6.21301	-0.505187	7.03956
Col9a2	6508.74	7383.36	6469.88	2105.53	1325.91	1809.45	0	0.547572	-0.026011	-4.90136	-6.90983	-5.55951
Psors1c2	143.711	145.085	132.89	5232.79	131.292	7583.62	0	0.0413309	-0.339973	15.6124	-0.39252	17.2239
Atp12a	142.005	148.447	144.271	2299.31	153.907	3510.83	0	0.192693	0.0687754	12.093	0.349554	13.9311
Anxa9	223.126	194.671	185.727	1608.86	156.844	1767.78	0	-0.592502	-0.796757	8.57968	-1.53082	8.98878
Pof1b	382.068	448.282	219.83	2197.54	283.264	2973.97	0	0.694104	-2.40053	7.59796	-1.2995	8.91196
Arg1	137.085	228.723	135.644	1042.24	168.986	1725.55	0	2.22319	-0.0459029	8.80978	0.908602	10.9994
Sfn	364.908	536.16	761.847	4216.99	1670.97	6441.62	0	1.67111	3.19685	10.6282	6.60786	12.4681
Flg2	140.234	141.007	147.222	763.894	145.141	1310.34	0	0.0238704	0.211188	7.36179	0.149344	9.70531
Gsdm1	134.761	150.356	134.965	1002.82	131.692	1453.17	0	0.47559	0.00657258	8.7166	-0.100036	10.3275
Sbsn	138.884	160.17	143.422	613.558	174.476	1213.4	0	0.619278	0.139614	6.45203	0.990824	9.41353
Tgm3	131.992	150.989	131.389	336.879	162.9	587.746	0	0.583993	-0.0198563	4.06928	0.913759	6.48644
Casp14	138.82	167.312	131.922	794.429	172.81	1273.2	0	0.810755	-0.221345	7.57603	0.951168	9.62443
Fa2h	175.38	178.361	157.204	1473.02	157.252	2480.96	0	0.0732057	-0.475154	9.24228	-0.473823	11.5064
Tyrp1	142.46	150.965	135.295	512.643	139.847	916.071	0	0.251824	-0.224134	5.56121	-0.0804101	8.08235
Des	198.362	240.528	221.419	969.079	713.586	1395.71	0	0.837072	0.477568	6.88901	5.55988	8.47335

## Sheet: Figure 4
Figure 4b										Figure 4d, RNA expression profiles
Fold change colony size			Fold change BrdU positive cells/total cells								in vivo		in vitro
										Gene ID	CL	Sec	DESC
Crtl	cKO		Ctrl	KO						Symbol	CL	Mid	Cell
0.8094	4.5324		1.6364	4.9091						Grhl1	0	19.4	4.07	Epidermal genes
0.9712	4.2086		0.8727	2.1818						TFAP2C	0	3.47	1.74
0.6475	3.5612		0.7636	3.0545						Klf4	1.15	1.78	1.95
0.9712	3.8849		1.0909	7.0909						Cdsn	1.64	45.9	42.3
1.295	2.2662		0.6545	6.3273						Cnfn	1.82	20.9	10.1
1.4568	3.2374		0.9818	3.1636						Sprrl2	0	0	0
0.7446										Lce1b	0	4.24	2.09
0.4856										Lce3a	0	0	23.7
1.6187										Lce3C	0	0	9.45
										Lor	3.95	40.7	23.5
										Rptn	3.27	3	4.38
										Sprr1a	1.37	29.5	8.98
										Sprr1b	0	24.2	14
										Sprr2d	0	3.24	0
										Sprr2k	0	0	9.55
										Sprr3	1.82	0	43.5
										Sprrl7	0	0	0
										Krt2-1	0	2.19	0
										Krt4	1.97	0	53.9
										Krt10	2.02	12.9	2.31
										Krt13	8.57	0	24.6
										Krt15	0	6.54	4.84
										Krt1-17	0	2.37	0
										Krt19	0	0	6.21
										Krt1-23	1.5	47.4	7.48
										Ppl	1.48	6.54	3.9
										Scel	0	4.46	4.06
										KRTDAP	4.55	39.9	16.9
										Tgm1	1.65	0	3.32
										Elovl4	0	9.87	4.51
										Fabp5	1.43	3.19	2.3
										S100a15	0	10.1	8.05
										Hrnr	0	2.97	3
										S100a9	1.65	2.94	-1.05
										S100a8	1.61	3.51	-1.99
										Calm5	2.17	14.6	0
										Gjb2	0	49.8	4.87
										Gjb3	0	10.8	1.55
										Cldn4	0	24.8	1.69
										CLDN17	0	0	8.08
										Tubb2b	0	2.04	2.3
										Defb4	1.34	0	47.5
										Defb14	1.44	0	25
										KLK10	1.37	5.08	4.79
										KLK11	1.34	0	6.18
										KLK13	0	0	8.63
										KLK14	1.34	0	7.23
										PADI1	0	10.2	4.67
										Pou3f1	0	6.6	0.626754	Hair genes
										Gata3	0	11.2	0.337687
										S100a3	0	21.1	2.17194
										Padi1	0	10.5	6.69852
										Wnt3a	0	1	-0.0791262
										Fzd10	0	3.7	0.0187606
										Ovol1	0	8.1	2.23785
										Krt27	0	17.1
										Krt31	0	17.4
										Krt32	0	9	3.09686
										Krt33a	0	20.5	0.812322
										Krt35	0	13.7	0.965463
										Krt36	0	3	0.633957
										Krt71	0	22.8	0.704346
										Krt73	0	12.1	-0.390911
										Krt75	0	8.8	0.0146694
										Krt77	0	6.2	-0.858875
										Krt79	0	12.9	0
										Krtap16-3	0	17.6	0.0899322
										Krtap16-4	0	12.6	0.977793
										Krtap16-8	0	17.5	0.124552
										Krtap16-9	0	14	-0.0193115
										Hoxc6	0	5.8	-0.124894
										Hoxa7	0	4.4	-0.109514

## Sheet: Figure 5
Figure 5c, chromosomal coordinates (mm10 genome)						Figure 5d, RNA-Seq results
Gene ID	Start (left)	End (right)				Average fold change log2(cKO/Ctrl) ± SD				Average expression levels (RNA-seq raw data)						Fold change combinatory analysis Ctrl1/cKO1 Ctrl2/cKO1, Ctrl1/cKO2, Ctrl2/cKO2 (n=4)
Pitx2	chr3:128,823,513	chr3:129,257,102				Gene ID	Log2 FC	SD		Ctrl	SD		cKO	SD
Isl1	chr13:116,135,909	chr13:116,851,583				Nkx2-3	-10	0.5		28.9	5.2		0.5	0.2		Nkx2-3		-9.9	-10	-9.5	-9.6
Nkx2-3	chr19:43,570,275	chr19:43,658,462				Pitx2	-5.76526	1.03		21.6	0.5		0.6	0.2		Pitx2		-5.42	-6.22	-5.22	-6.39
Satb1	chr17:51,302,599	chr17:51,848,033				Isl1	-5.15482	0.11		31	5.5		1.6	0		Isl1		-4.88	-5.5	-4.9	-5.47
Runx1	chr16:90,754,163	chr16:95,265,581				Satb1	-4.23292	0.75		71.2	5		2.4	0.2		Satb1		-4.25	-4.21	-4.06	-4.38
Runx2	chr17:42,698,525	chr17:47,062,002				Hey1	-4.87331	0.4		15.9	8.1		1.8	0.4		Hey1		-3.98	-3.81	-3.98	-5.37
						Runx2	-3.15968	1.61		15.3	1.1		1.1	0.1		Runx2		-2.29	-2.78	-2.29	-3.87
						Tbx2	-3.79478	0.33		6.91	4.6		0	0		Tbx2		-2.84	-2.63	-2.84	-4.3
						Runx1	-1.40782	0.09		4.5	2.4		1.3	0.3		Runx1		-1.26	-1.57	-1.33	-1.5
						Msx1	-1.80706	0.96		24.7	7.6		9.7	0.2		Msx1		-2.53	-2.03	-1.4	-2.04
						Smad3	-1.35316	0.4		4.9	0.4		1.6	0.3		Smad3		-1.38	-1.33	-1.03	-1.61
						Arid3b	-1.65144	0.14		28.3	19.9		17.7	0.1		Arid3b		-1.49	-1.84	-1.57	-1.75
						Foxo1	-0.7552	0.34		26.6	12.1		15.8	1.9		Foxo1		-0.2	-0.39	-0.2	-1.2
						Twist1	-1.03429	0.07		8.2	4.5		4	0.3		Twist1		-0.23	-0.41	-0.23	-1.6
						Snd1	-0.643587	0.04		41.4	2.7		26.5	0.6		Snd1		-0.67	-0.62	-0.6	-0.69
						Lbh	-0.643587	0.03		49.6	2		29.2	0.4		Lbh		-0.67	-0.62	-0.74	-0.79
						Ell2	-0.821439	0.01		31.3	0.3		17.7	2		Ell2		-0.78	-0.75	-0.72	-0.93
						Figure 5f, RNA-Seq results
						Log2 Fold change (cKO/Ctrl) ± SD				Average expression levels (RNA-seq raw data)						Fold change combinatory analysis Ctrl1/cKO1 Ctrl2/cKO1, Ctrl1/cKO2, Ctrl2/cKO2 (n=4)
						Gene ID	Log2 FC	SD		Ctrl	SD		cKO	SD
						Egr3	3.09	0.37		4.2	0.5		35.4	3.8		Egr3		2.97	3.19	1.82	2.54
						Hr	2.09	0.41		29.4	5.7		125.4	11.1		Hr		2	2.18	2.68	2.69
						Cebpb	1.39	1.02		2.7	2		7.1	0.6		Cebpb		1.3	1.47	0.7	2.52
						Egr1	1.85	1.1		9.1	5.4		32.8	1.3		Egr1		1.89	1.81	1.38	2.6
						Foxc1	2.11	0.93		2.1	0.9		9.2	0.9		Foxc1		2.21	2	1.82	2.54
						Foxo3	1.06	0.06		6.3	0.4		13.1	0.9		Foxo3		0.99	1.13	1.05	1.07
						Gas7	1.93	0.63		3.2	1		12.4	0.3		Gas7		1.96	1.91	1.66	2.29
						Fosl2	1.11	0.23		22.7	4.8		49.2	1.4		Fosl2		1.14	1.09	0.94	1.32
						Notch1	1.76	0.78		10.1	4.5		34	2.9		Notch1		1.67	1.84	1.27	2.39
						Nkd2	1.63	0.39		11	2.6		34	0.3		Nkd2		1.62	1.64	1.4	1.91
						Klf3	1.01	0.1		14	1.3		28.3	1.7		Klf3		1.07	0.95	1.05	1.07
						Zfpm1	1.56	0.29		1.3	0.2		3.7	0.3		Zfpm1		1.47	1.64	1.29	1.85
						Btg2	1.39	0.65		15.7	7.3		41.1	2.1		Btg2		1.44	1.33	1.03	1.91
						Uhrf1	1.31	0.17		9.2	1.2		22.7	2.1		Uhrf1		1.21	1.4	1.35	1.27
						Tob1	1.13	0.1		19.3	1.7		42.3	2.7		Tob1		1.2	1.07	1.11	1.16
						Klf4	1.08	0.26		26.8	6.6		56.6	3.4		Klf4		1.13	1.01	0.9	1.29
						Ell	1.02	0.14		8.4	1.1		17	1.1		Ell		0.95	1.09	0.82	1.23
						Foxq1	1.3	0.03		7.5	0.2		18.3	0.7		Foxq1		1.34	1.26	1.31	1.28
						Trp53inp2	1.73	1.02		8.2	4.9		27.2	3.8		Trp53inp2		0.47	2.18	0.47	0.55
						Tfap2a	1.73	0.29		8.22	1.4		27.2	1.7		Tfap2a		1.79	1.66	1.63	1.84
						Trp63	0.45	0.05		36	3.9		49.3	2.1		Trp63		0.5	0.41	0.39	0.52
						Klf13	0.51	0.02		54.2	2.4		77	0.1		Klf13		0.41	0.41	0.41	0.73

## Sheet: Figure 6
Fig 6b, GO based analysis
	GREAT GO-Biological Process	LOG10 Binom p-value	p-value
Mouse phenotype	Abnormal tooth development	54.2153	6.09119e-55
	Abnormal molar morphology	33.4023	3.96035e-34
Human phenotype	Abnormal number of teeth	42.9892	1.02527e-43
	Reduced number of teeth	40.1945	6.38936e-41
Biological process	Odontogenesis	34.4048	3.93695e-35
	Amelogenesis	22.3272	4.70798e-23
	Osteoblast development	21.4982	3.17558e-22
	Hair cycle	32.5076	3.10723e-33
	Hair cycle process	28.4377	3.65025e-29
	Skin epidermis development	26.4019	3.96408e-27
	Hair follicle development	26.2187	6.04412e-27
Fig 6d, chromosmal coordinates (mm10 genome)
Gene ID	Start (left)	End (right)
Fosl2	chr5:31,967,410	chr5:32,264,808

## Sheet: Figure 7
Fig 7b, chromosomal coordiantes (mm10 genome)								Fig 7e, integrative analysis H3K27ac promoter occupancy and RNA expression hair lineage genes
Gene ID	Start (left)	End (right)						Data represents Log2 FC cKO/WT
Hr	chr14:70,543,512	chr14:70,624,624						GeneID	RNA-Seq	H3K27ac ChIP-Seq
								Foxn1	2.8964	3.82097	Hair lineage genes
								Ovol1	2.74045	0.453542
Fig 7d, RNA-Seq expression data (RPKM) hair lineage genes								Hr	2.0944	1.34852
								Jup	1.92959	0.633916
Gene ID	Ctrl_1	Ctrl_2	cKO_1	cKO_2				Notch1	1.75862	2.2521
Foxn1	11.0061	0.165267	40.6136	42.5647				St14	1.51575	1.24596
Ovol1	16.9127	1.02444	58.632	61.238				Erbb2	1.30793	0.71114
Notch1	13.2372	6.88787	31.985	36.1133				Cux1	1.01037	0.448918
Gjb2	113.357	0.344147	394.048	362.258				Ets2	0.880944	-0.177345
Lef1	7.84574	2.80092	21.8193	20.8751				Rxra	0.853259	0.828178
Hoxc13	21.3953	0.0309131	65.4	61.7662				Rin2	0.661022	0.958392
Hr	48.3907	10.3191	117.497	133.223				Nfkbia	0.616594	0.89458
Jup	55.9802	13.9943	123.804	142.761				Ptch2	0.61046	1.77149
Ripk4	10.8699	4.50211	24.4758	22.6478				Foxp1	0.531282	0.278788
Krt17	432.565	88.5517	945.729	1113.4				Gab1	0.440369	1.10267
St14	36.17	15.8212	70.707	77.9602				Jag1	0.430246	0.930816
Ets2	35.9668	33.6612	63.9951	64.2305				Macf1	0.382056	1.04902
Cux1	20.2652	12.0949	31.3186	33.8688				Dlx3	0.159393	-0.106091
Rxra	21.7456	14.6439	31.8628	33.8776				Cdkn1a	-0.032298	1.48531
Mir31	35.1464	41.5083	70.328	55.3387				Smad7	-0.0435714	0.0988027
Rin2	21.5775	26.4702	39.9962	35.977				Cdkn1b	-0.118619	0.452878
Nfkbia	22.8582	18.0527	31.196	31.5306				Gja1	-0.143739	0.296354
Ptch2	14.8408	9.27166	16.8143	19.9993				Cdc42	-0.15065	0.693352
Gab1	13.6955	15.3627	20.6055	18.8252				Msx2	-0.201452	0.204848
Jag1	29.0456	20.6274	34.896	32.0366				Vangl2	-0.31216	0.0790099
Macf1	10.7811	9.89324	13.6526	13.29				Bmp7	-0.477642	0.455737
Dlx3	124.759	120.472	133.593	140.284				Mafb	-0.584175	4.02508
Cdkn1a	247.368	164.493	199.347	203.396				Tnfrsf19	-0.6782	1.72655
Smad7	10.1206	11.203	10.3288	10.3604				Notch2	-0.775388	1.30039
Cdkn1b	22.5681	37.0273	29.0986	25.7929				Wnt10a	-1.21897	0.752482
Gja1	430.381	732.605	552.481	500.22
Cdc42	101.615	169.013	127.975	115.819
Msx2	78.8394	89.8574	76.2704	70.4411
Vangl2	19.842	14.8094	13.7151	14.1943
Tnfrsf19	21.014	35.5039	18.1293	17.1913
Bmp7	45.5431	52.2888	32.4591	37.7989
Notch2	19.009	32.3333	15.3254	14.6704
Wnt10a	21.2987	9.85691	6.11152	7.27256
Mafb	35.7826	29.9271	22.6705	21.1598

## Sheet: Supplementary Fig. 2
Supplementary Fig. 2a, Krt31 mRNA expression by rt-qPCR
		Depilation	Expression % of GAPDH
Tooth	Krt31	-	0.0028	0.0006	0.0008
		+	0.0006	0.0001	0.0014
Tooth	IL-1b	-	1.2	0.8	0.2
		+	50	53	51
Skin	Krt31	-	1.97	4.06	3.12
		+	49.3	53.1	52.5

## Sheet: Supplementary Fig. 6
Supplementary Fig. 6c, rt-qPCR expression levels
Gene name		CLT Ctrl1	CLT Ctrl2	CLT cKO1	CLT cKO2
Dct		6.28	7.39	123.98	122.3
Tyrp1		16.18	4.15	70.14	64.41
Pmel		5.14	0.72	75.14	84
Mitf		3.96	1.73	13.52	12.23
Mlana		36.92	25	110.8	112.69

## Sheet: Supplementary Fig. 7
Supplementary Fig. 7a, MED1 distribution in mm10 genome
As % of total	CLH	CLT		Log2 FC CLT vs CLH
Introns	44.1	47.9		0.12
Distal intergenic	22.6	30.8		0.44
Promoter	12.2	6.5		-0.91
TSS	8.3	9.4		0.17
5'UTR	6.1	1.3		-2.23
3'UTR	1.6	1.5		-0.09
Exons	5.1	2.6		-0.97
Supplementary Fig. 7b, total number of MED1 enhancers
	CLH	CLT
SE	325	871
TE	7519	13514
Supplementary Fig. 7d, rt-qPCR data
		Fold change LOG2(cKO/Ctrl)
Nkx2-3		-5.9	-5.5
Pitx2		-5.9	-3.1
Isl1		-0.8	-0.9
Satb1		-0.8	-1.4
Hey1		-1.1	-1.5
Runx2		-4	-2.8
Egr3		1	1.75
Hr		2.5	1.43
Cebpb		3.9	2.02
Egr1		2.3	2.28
Foxc1		2.5	1.34
Gas7		3	1.01
Fosl2		1.5	1.91
Notch1		1	1.48
Nkd2		3	1.63
Trp53inp2		2.1	1.7
Tfap2a		1.5	1.67

## Sheet: Supplementary Fig. 8
Supplementary Fig. 8b-d, chromosomal coordinates (mm10 genome)
Gene ID	Start (left)	End (right)
Fosl2	chr5:31,758,051	chr5:32,152,464
Hr	chr14:70,364,645	chr14:70,689,097
Rin2	chr2:145,550,170	chr2:145,968,359
Foxo3	chr10:41,801,486	chr10:42,310,189
Cebpb	chr2:167,678,880	chr2:168,175,320

## Sheet: Supplementary Fig. 9
Supplementary Fig 9b, GO based analysis on RNA-Seq data
Cells	regulation	GO biological process	NES	FDR q-value
CLH	Down	None	-	-	log2(q-value)
	Up	Keratinization	2.10791	0.00389896	5.54705
		Cornified Envelope	1.7859	0.347705	1.0564
		Keratinocyte differentiation	1.77536	0.358767	1.02508
		Epidermal cell differentiation	1.75947	0.364042	1.01049
		Negative regulation of ossification	1.39235	0.1	2.30259
CLT	Down	Mouse and human bone	-2.17776	0	>10
		Bone mineralization	-1.45756	0.0674027	2.69707
		Osteoblast differentiation	-1.42985	0.0576015	2.85421
		Odontogenesis of dentin tooth	-1.97481	0.0269366	3.61427
	Up	Keratinocyte differentiation	2.5605	0	>10
		Cornified envelope	2.28011	0	>10
		Epdermal cell differentiation	2.25176	0	>10
		Skin development	2.21742	0	>10
		Hair lineage genes	1.82569	0.00327952	5.72006

[truncated: 1 more sheets: Supplementary Fig. 10]
